# Supplementary material for: Intestinal microbiota composition is altered according to nutritional biorhythms in the leopard coral grouper (Plectropomus leopardus)
Source: PLoS One. 2018 Jun 1;13(6):e0197256. doi: 10.1371/journal.pone.0197256 (PMC5983564; doi:10.1371/journal.pone.0197256)
Supplement: S1 Table — (XLSX) [file pone.0197256.s004.xlsx]

## Sheet: Sheet1
Table 1 Fucntional gene list of microbiota
[I] Lipid transport and metabolism	[F] Nucleotide transport and metabolism	[Q] Secondary metabolites biosynthesis, transport and catabolism	[G] Carbohydrate transport and metabolism	[E] Amino acid transport and metabolism
Firmicutes	Firmicutes	Firmicutes	Firmicutes	Firmicutes
NAD(P)-dependent dehydrogenase, short-chain alcohol dehydrogenase family	Archaeal aspartate aminotransferase or a related aminotransferase, includes purine catabolism protein PucG	NAD(P)-dependent dehydrogenase, short-chain alcohol dehydrogenase family	ABC-type glycerol-3-phosphate transport system, periplasmic component	4-aminobutyrate aminotransferase or related aminotransferase
Acyl-CoA synthetase (AMP-forming)/AMP-acid ligase II	Deoxycytidylate deaminase	Acyl-CoA synthetase (AMP-forming)/AMP-acid ligase II	ABC-type sugar transport system, permease component	Ethanolamine utilization protein EutJ, possible chaperonin
Acyl-CoA dehydrogenase related to the alkylation response protein AidB	Formyltetrahydrofolate synthetase	Carboxysome shell and ethanolamine utilization microcompartment protein CcmK/EutM	ABC-type glycerol-3-phosphate transport system, permease component	Ethanolamine utilization protein EutP, contains a P-loop NTPase domain
	Purine nucleoside phosphorylase	Acetoin utilization deacetylase AcuC or a related deacetylase	Phosphotransferase system sorbitol-specific component IIA	Ethanolamine utilization protein EutS, ethanolamine utilization microcompartment shell protein
			Phosphotransferase system sorbitol-specific component IIBC	Glutamate or tyrosine decarboxylase or a related PLP-dependent protein
			Phosphotransferase system sorbitol-specific component IIC	Glycine cleavage system protein P (pyridoxal-binding), N-terminal domain
			Phosphotransferase system sorbitol-specific component IIBC	Glycine cleavage system protein P (pyridoxal-binding), C-terminal domain
			Phosphotransferase system, galactitol-specific IIB component	Archaeal aspartate aminotransferase or a related aminotransferase, includes purine catabolism protein PucG
			Permease of the drug/metabolite transporter (DMT) superfamily	Threonine dehydrogenase or related Zn-dependent dehydrogenase
			DNA-binding transcriptional regulator of sugar metabolism, DeoR/GlpR family	Permease of the drug/metabolite transporter (DMT) superfamily
			Ascorbate-specific PTS system EIIC-type component UlaA	Ethanolamine transporter EutH, required for ethanolamine utilization at low pH
			Trehalose and maltose hydrolase (possible phosphorylase)
			2-methylcitrate dehydratase PrpD
Fusobacteria	Fusobacteria	Fusobacteria	Fusobacteria	Fusobacteria
Methylmalonyl-CoA mutase, C-terminal domain/subunit (cobalamin-binding)	Thymidylate synthase ThyX (dTMP)	Acyl-CoA synthetase (AMP-forming)/AMP-acid ligase II	DNA-binding transcriptional regulator of sugar metabolism, DeoR/GlpR family	Threonine dehydrogenase or related Zn-dependent dehydrogenase
Acyl-CoA synthetase (AMP-forming)/AMP-acid ligase II		Acyl transferase domain in polyketide synthase (PKS) enzymes	Phosphotransferase system, mannose/fructose/N-acetylgalactosamine-specific component IIB	Ethanolamine utilization protein EutL, ethanolamine utilization microcompartment shell protein
Phosphoribosyl-dephospho-CoA transferase (holo-ACP synthetase)		Protein involved in propanediol utilization, and related proteins	Phosphotransferase system, mannose/fructose/N-acetylgalactosamine-specific component IIC	Ethanolamine utilization protein EutP, contains a P-loop NTPase domain
NAD(P)-dependent dehydrogenase, short-chain alcohol dehydrogenase family		NAD(P)-dependent dehydrogenase, short-chain alcohol dehydrogenase family	Phosphotransferase system, mannose/fructose/N-acetylgalactosamine-specific component IID	Ethanolamine utilization protein EutS, ethanolamine utilization microcompartment shell protein
			N-acetylglucosaminyl deacetylase, LmbE family	Ethanolamine utilization cobalamin adenosyltransferase
				L-asparagine transporter and related permeases
Proteobacteria	Proteobacteria	Proteobacteria	Proteobacteria	Proteobacteria
			ABC-type polysaccharide/polyol phosphate export permease	Isocitrate/isopropylmalate dehydrogenase
			ABC-type sugar transport system, ATPase component	Dihydrodipicolinate synthase/N-acetylneuraminate lyase
				Cysteine synthase
